# Supplementary material for: Hypoxia promotes the metastasis of pancreatic cancer through regulating NOX4/KDM5A-mediated histone methylation modification changes in a HIF1A-independent manner
Source: Clin Epigenetics. 2021 Jan 26;13:18. doi: 10.1186/s13148-021-01016-6 (PMC7836598; doi:10.1186/s13148-021-01016-6)
Supplement: Supplementary file 4 — Additional file 4. Supplementary Table 1. Hypoxia score of the pancreatic cancer samples in TCGA. [file 13148_2021_1016_MOESM4_ESM.xlsx]

## Sheet: Sheet1
sample	HYPOXIA_score
TCGA-F2-688-1	-30
TCGA-3A-A9IL-1	-28
TCGA-3A-A9IO-1	-28
TCGA-3A-A9IJ-1	-26
TCGA-3A-A9IR-1	-26
TCGA-3A-A9IS-1	-26
TCGA-IB-AAUM-1	-26
TCGA-2J-AABV-1	-24
TCGA-3A-A9IN-1	-24
TCGA-IB-AAUW-1	-24
TCGA-HV-A7OP-1	-22
TCGA-HZ-7924-1	-22
TCGA-HZ-8519-1	-20
TCGA-HZ-8638-1	-20
TCGA-HZ-A77P-1	-20
TCGA-Z5-AAPL-1	-20
TCGA-2J-AABT-1	-18
TCGA-3A-A9IV-1	-18
TCGA-FB-AAPP-1	-18
TCGA-HZ-792-1	-18
TCGA-HZ-83-1	-18
TCGA-HZ-8637-1	-18
TCGA-IB-8126-1	-18
TCGA-3E-AAAZ-1	-16
TCGA-FB-A4P6-1	-16
TCGA-H8-A6C1-1	-16
TCGA-HZ-82-1	-16
TCGA-LB-A7SX-1	-16
TCGA-Q3-A5QY-1	-16
TCGA-3A-A9I5-1	-14
TCGA-HZ-7918-1	-14
TCGA-HZ-A49H-1	-14
TCGA-HZ-A8P1-1	-14
TCGA-2J-AABF-1	-12
TCGA-3A-A9I9-1	-12
TCGA-FB-A4P5-1	-12
TCGA-XD-AAUH-1	-12
TCGA-2J-AAB9-1	-10
TCGA-3A-A9I7-1	-10
TCGA-3A-A9IX-1	-10
TCGA-HZ-7923-1	-10
TCGA-IB-7897-1	-10
TCGA-LB-A8F3-1	-10
TCGA-RL-AAAS-1	-10
TCGA-S4-A8RP-1	-10
TCGA-US-A779-1	-10
TCGA-2L-AAQM-1	-8
TCGA-F2-7276-1	-8
TCGA-F2-A44H-1	-8
TCGA-FB-AAQ3-1	-8
TCGA-HV-A5A5-1	-8
TCGA-HZ-A9TJ-1	-8
TCGA-IB-7891-1	-8
TCGA-IB-A5ST-1	-8
TCGA-IB-A6UG-1	-8
TCGA-IB-AAUP-1	-8
TCGA-IB-AAUR-1	-8
TCGA-IB-AAUV-1	-8
TCGA-RB-AA9M-1	-8
TCGA-2L-AAQI-1	-6
TCGA-2L-AAQL-1	-6
TCGA-F2-7273-1	-6
TCGA-HZ-85-1	-6
TCGA-HZ-A49G-1	-6
TCGA-IB-7889-1	-6
TCGA-US-A774-1	-6
TCGA-US-A776-1	-6
TCGA-US-A77J-1	-6
TCGA-2J-AABA-1	-4
TCGA-2J-AABO-1	-4
TCGA-F2-6879-1	-4
TCGA-F2-A7TX-1	-4
TCGA-FB-AAQ1-1	-4
TCGA-FB-AAQ6-1	-4
TCGA-IB-7644-1	-4
TCGA-IB-7645-1	-4
TCGA-IB-7649-1	-4
TCGA-IB-7888-1	-4
TCGA-IB-A5SP-1	-4
TCGA-IB-AAUT-1	-4
TCGA-LB-A9Q5-1	-4
TCGA-XD-AAUG-1	-4
TCGA-2J-AABK-1	-2
TCGA-2J-AABP-1	-2
TCGA-2L-AAQE-1	-2
TCGA-FB-A78T-1	-2
TCGA-HZ-A4BK-1	-2
TCGA-S4-A8RM-1	-2
TCGA-US-A77G-1	-2
TCGA-2J-AAB1-1	0
TCGA-2J-AABR-1	0
TCGA-FB-A7DR-1	0
TCGA-FB-AAPS-1	0
TCGA-HV-A5A4-1	0
TCGA-HV-AA8X-1	0
TCGA-HZ-7289-1	0
TCGA-HZ-A77O-1	0
TCGA-HZ-A8P-1	0
TCGA-2J-AAB8-1	2
TCGA-FB-AAPU-1	2
TCGA-FB-AAPY-1	2
TCGA-FB-AAQ2-1	2
TCGA-HV-A5A6-1	2
TCGA-HZ-81-1	2
TCGA-IB-A5SQ-1	2
TCGA-XN-A8T3-1	2
TCGA-2J-AABH-1	4
TCGA-3E-AAAY-1	4
TCGA-IB-7647-1	4
TCGA-IB-AAUS-1	4
TCGA-L1-A7W4-1	4
TCGA-RB-A7B8-1	4
TCGA-F2-A8YN-1	6
TCGA-IB-7651-1	6
TCGA-IB-7887-1	6
TCGA-IB-A7M4-1	6
TCGA-Q3-AA2A-1	6
TCGA-XN-A8T5-1	6
TCGA-YY-A8LH-1	6
TCGA-2L-AAQJ-1	8
TCGA-H6-A45N-1	8
TCGA-OE-A75W-1	8
TCGA-US-A77E-1	8
TCGA-2J-AABE-1	10
TCGA-2J-AABI-1	10
TCGA-FB-A5VM-1	10
TCGA-FB-AAQ-1	10
TCGA-HV-A7OL-1	10
TCGA-HV-AA8V-1	10
TCGA-HZ-A4BH-1	10
TCGA-IB-A6UF-1	10
TCGA-IB-AAUN-1	10
TCGA-IB-AAUO-1	10
TCGA-XD-AAUI-1	10
TCGA-XD-AAUL-1	10
TCGA-HV-A5A3-1	12
TCGA-HZ-8317-1	12
TCGA-2J-AABU-1	14
TCGA-3A-A9IC-1	14
TCGA-3A-A9IH-1	14
TCGA-HZ-7922-1	14
TCGA-HZ-7926-1	14
TCGA-HZ-A49I-1	14
TCGA-IB-8127-1	14
TCGA-HZ-8315-1	16
TCGA-IB-7886-1	16
TCGA-IB-789-1	16
TCGA-IB-A5SO-1	16
TCGA-IB-A7LX-1	16
TCGA-IB-AAUU-1	16
TCGA-S4-A8RO-1	16
TCGA-YH-A8SY-1	16
TCGA-2J-AAB6-1	18
TCGA-2L-AAQA-1	18
TCGA-3A-A9IU-1	18
TCGA-FB-A545-1	18
TCGA-FB-AAPQ-1	18
TCGA-HZ-7925-1	18
TCGA-IB-7652-1	18
TCGA-IB-7893-1	18
TCGA-M8-A5N4-1	18
TCGA-3A-A9IB-1	20
TCGA-3A-A9J-1	20
TCGA-FB-AAPZ-1	20
TCGA-HZ-7919-1	20
TCGA-HZ-A77Q-1	20
TCGA-IB-7646-1	20
TCGA-IB-7885-1	20
TCGA-PZ-A5RE-1	20
TCGA-3A-A9IZ-1	22
TCGA-H6-8124-1	22
TCGA-2J-AAB4-1	24
TCGA-HZ-8636-1	24
TCGA-IB-A5SS-1	24
TCGA-IB-AAUQ-1	24
TCGA-YB-A89D-1	26
TCGA-F2-A44G-1	28
