# Supplementary material for: Hypoxia promotes the metastasis of pancreatic cancer through regulating NOX4/KDM5A-mediated histone methylation modification changes in a HIF1A-independent manner
Source: Clin Epigenetics. 2021 Jan 26;13:18. doi: 10.1186/s13148-021-01016-6 (PMC7836598; doi:10.1186/s13148-021-01016-6)
Supplement: Supplementary file 6 — Additional file 6. Supplementary Table 3. Genes positively related to hypoxia score using pearson correlation analyse in TCGA PAAD samples. [file 13148_2021_1016_MOESM6_ESM.xlsx]

## Sheet: Sheet1
GENE	P	R
SLC2A1	8.09e-39	0.788694
P4HA1	1.85e-28	0.710058
LDHA	2.97e-28	0.708173
EPHA2	2.11e-27	0.700196
PLAUR	2.94e-27	0.698814
BHLHE40	1.18e-26	0.692952
ERO1L	1.91e-26	0.690911
CDH3	4.16e-26	0.687536
SLC16A3	6.04e-26	0.685909
LRRC8A	1.18e-25	0.682961
CDCP1	4.62e-25	0.676832
HRH1	2.37e-24	0.669287
SLC20A1	3.17e-24	0.667919
ITGB5	6.23e-24	0.664719
PKM2	1.52e-23	0.660437
HK2	2.2e-23	0.658631
PLAU	2.69e-23	0.657664
ADM	5.68e-23	0.653971
MMP14	5.85e-23	0.65383
ITGA3	1.2e-22	0.650243
AHNAK2	1.87e-22	0.648004
PPP1R3G	2.12e-22	0.647359
SEMA7A	3.67e-22	0.644551
LOXL2	4.93e-22	0.643029
PGK1	5.52e-22	0.642437
TPM4	8.32e-22	0.640302
KRT16	1.6e-21	0.63687
PHLDA1	3.37e-21	0.632891
RALB	4.44e-21	0.63141
PPAPDC1A	1.04e-20	0.626807
ANXA2P2	1.16e-20	0.626192
RNF149	1.18e-20	0.626093
IL1RAP	1.45e-20	0.624961
APOL1	1.99e-20	0.623196
INPP4B	2.44e-20	0.622063
C7orf68	2.51e-20	0.621898
MALL	3.04e-20	0.620835
MYOF	3.06e-20	0.620795
LAMB3	3.07e-20	0.620782
OXSR1	3.22e-20	0.620501
AIM1L	4.89e-20	0.618156
GNA15	5.2e-20	0.617805
ANXA2	1.16e-19	0.613216
MET	1.17e-19	0.613149
PLEC	1.2e-19	0.613016
PTTG1IP	1.22e-19	0.612917
B3GNT5	1.27e-19	0.612704
PTPN12	1.8e-19	0.610664
PCDH1	2.39e-19	0.609018
IGFL2	3.03e-19	0.607637
FAM83A	3.3e-19	0.60713
TSKU	3.9e-19	0.606151
EZR	4.79e-19	0.60493
BCL9L	5.56e-19	0.604046
RHOC	5.89e-19	0.603705
LAMC2	6.46e-19	0.603151
AREG	6.82e-19	0.602828
FOXL1	6.87e-19	0.602785
EREG	7.27e-19	0.602444
IGFBP3	7.65e-19	0.602138
ALDOA	8.34e-19	0.601623
GPR87	8.35e-19	0.601615
AP1S3	9.26e-19	0.600994
SERPINH1	9.92e-19	0.600577
ARL4C	9.96e-19	0.600556
MYO1E	1.08e-18	0.600066
GJB4	1.13e-18	0.599772
P2RY2	1.17e-18	0.5996
SPOCD1	1.18e-18	0.599514
FN1	1.19e-18	0.599492
IRAK2	1.23e-18	0.599267
MAFF	1.3e-18	0.598943
TBC1D2	1.39e-18	0.598555
C10orf55	1.47e-18	0.598218
ACTN4	2.02e-18	0.596252
COL11A1	2.18e-18	0.595787
FOSL1	2.62e-18	0.594678
ENO1	2.65e-18	0.594587
TRIP10	2.66e-18	0.594581
ANXA8L2	4.09e-18	0.591916
TMEM189	4.73e-18	0.591014
TFAP2A	5.8e-18	0.589735
LOC283867	7.41e-18	0.5882
PLS3	7.51e-18	0.588123
PLEK2	7.93e-18	0.587777
TWIST1	8.07e-18	0.587669
TRIM29	8.16e-18	0.587594
COX6B2	8.55e-18	0.587298
MAP4K4	9.19e-18	0.586848
LEMD1	9.28e-18	0.586787
CLIC3	9.39e-18	0.586713
ECM1	1.02e-17	0.58621
INSIG2	1.1e-17	0.585704
MMP11	1.11e-17	0.585665
EGLN3	1.14e-17	0.585499
AK3L1	1.17e-17	0.585324
GJB2	1.25e-17	0.584919
CTNNA1	1.25e-17	0.584901
SPATS2L	1.29e-17	0.584711
ACTB	1.36e-17	0.584348
BCL10	1.45e-17	0.583935
CAP1	1.61e-17	0.583294
ITGA2	1.62e-17	0.583251
S100A10	1.68e-17	0.583025
PML	1.77e-17	0.582693
PATL1	1.77e-17	0.58268
GJB3	1.82e-17	0.582504
CATSPER1	1.83e-17	0.582466
TM4SF1	1.83e-17	0.582445
C8orf73	1.89e-17	0.582253
PLEKHN1	1.9e-17	0.582231
TMOD3	1.93e-17	0.582105
PADI1	1.95e-17	0.582052
TPBG	2.11e-17	0.581555
ADAM8	2.56e-17	0.580306
TREM1	3.18e-17	0.578906
SERPINB5	3.19e-17	0.578874
SOX11	3.23e-17	0.578795
SEMA4B	3.8e-17	0.577734
COL17A1	3.9e-17	0.577561
CD276	4.23e-17	0.577032
FGD6	4.54e-17	0.576572
ANXA1	4.96e-17	0.576
FSCN1	6.15e-17	0.574585
SCEL	7.37e-17	0.573389
PLOD2	7.39e-17	0.573372
THBS2	7.44e-17	0.573327
OSBPL3	7.49e-17	0.57328
AFAP1	8.12e-17	0.572751
ANLN	8.35e-17	0.572565
TMBIM1	8.47e-17	0.572469
GLT25D1	8.76e-17	0.572242
COL7A1	9.59e-17	0.571643
GALNT5	1.06e-16	0.570973
CMTM1	1.06e-16	0.570964
MBOAT2	1.13e-16	0.570537
FHL2	1.53e-16	0.568513
ANXA8	1.54e-16	0.568463
C7orf10	1.73e-16	0.567706
CDA	1.92e-16	0.566991
ARPC2	2.09e-16	0.566425
ARNTL2	2.14e-16	0.566241
PPARD	2.27e-16	0.565852
CD55	2.45e-16	0.565347
TNFRSF12A	2.5e-16	0.565195
S100A11	2.63e-16	0.564862
KIAA1609	2.68e-16	0.564734
ARF6	2.84e-16	0.564317
LOC100131726	3.38e-16	0.563148
ZNF185	3.39e-16	0.563124
SDC4	3.5e-16	0.562898
TNS4	3.81e-16	0.562312
RAP2B	3.89e-16	0.562171
KCTD11	3.89e-16	0.56217
CELSR1	4.02e-16	0.561949
WNT2	4.24e-16	0.561575
ITGA6	4.27e-16	0.561539
TGFA	4.43e-16	0.561287
COL5A1	4.5e-16	0.561171
BEAN	4.71e-16	0.560858
DKK1	4.71e-16	0.560857
E2F7	4.73e-16	0.560825
INHBA	4.93e-16	0.560537
CTTN	5.14e-16	0.560248
ASAP2	5.16e-16	0.560223
ANO1	5.2e-16	0.560172
ABLIM3	5.88e-16	0.559328
APLP2	6.04e-16	0.559142
TINAGL1	6.22e-16	0.558937
PPP1R13L	6.67e-16	0.558444
GPR115	7.05e-16	0.558062
BZW1	7.36e-16	0.557761
CSTB	7.68e-16	0.557465
ANXA2P1	7.94e-16	0.557228
PPP1R3B	8.36e-16	0.556873
PFKP	9.14e-16	0.556247
COL10A1	9.28e-16	0.556143
MFI2	9.38e-16	0.556068
MXD1	9.75e-16	0.555791
RAC1	1.01e-15	0.55557
SMAD3	1.02e-15	0.555458
SFXN3	1.09e-15	0.55502
LMO7	1.28e-15	0.553857
SLAMF9	1.41e-15	0.553218
PTGES	1.45e-15	0.552975
NTF4	1.5e-15	0.552774
OSBPL10	1.56e-15	0.552462
FLNB	1.59e-15	0.552362
VGLL4	1.74e-15	0.551715
REEP3	1.77e-15	0.551575
NTM	1.86e-15	0.551213
SFN	1.87e-15	0.551203
MXRA5	1.95e-15	0.550879
KRT17	1.95e-15	0.550878
NOX4	2.14e-15	0.550212
RHOF	2.15e-15	0.550189
TAGLN2	2.15e-15	0.550177
B4GALT5	2.21e-15	0.550001
MYL12A	2.43e-15	0.549318
SLC2A3	2.55e-15	0.54897
YWHAZ	3e-15	0.547808
TMEM43	3.13e-15	0.547492
PLAT	3.25e-15	0.547229
TNFRSF10B	3.44e-15	0.546812
JUP	3.5e-15	0.546679
C5orf46	3.55e-15	0.546581
TNFSF9	3.67e-15	0.546341
SDC1	4.21e-15	0.545351
TMEM158	4.82e-15	0.544363
VCL	5.18e-15	0.543844
RUNX2	5.5e-15	0.543398
CEBPB	5.66e-15	0.543193
LAMA3	6.25e-15	0.542459
CKLF	6.51e-15	0.542166
ACTN1	6.83e-15	0.541806
ITGA11	7.04e-15	0.541583
PLOD1	8.71e-15	0.540013
PLIN3	9.11e-15	0.539683
PPARG	9.19e-15	0.539616
S100A2	1e-14	0.538987
GPRC5A	1.04e-14	0.538669
DDIT4	1.1e-14	0.538314
ITGB1	1.12e-14	0.538121
S100A16	1.18e-14	0.537741
KLF6	1.29e-14	0.537085
KRT19	1.36e-14	0.536697
TNNT1	1.39e-14	0.53654
TRIM16	1.4e-14	0.536499
PCDH7	1.43e-14	0.536337
WDR1	1.58e-14	0.535587
TMPRSS4	1.62e-14	0.53537
COL1A1	1.64e-14	0.535321
TMEM87A	1.66e-14	0.535205
FNDC3B	1.74e-14	0.534874
ECT2	1.76e-14	0.534766
HK1	1.76e-14	0.534766
NMU	1.85e-14	0.534376
ITPR3	1.96e-14	0.53394
EFNB1	2.07e-14	0.533558
PDLIM7	2.13e-14	0.533325
CAST	2.14e-14	0.533277
ADAMTS7	2.15e-14	0.533252
PANX1	2.22e-14	0.533025
KIAA1539	2.25e-14	0.532904
CMTM3	2.3e-14	0.532743
SDR16C5	2.61e-14	0.5318
PITX1	2.61e-14	0.531791
KCTD5	2.74e-14	0.531409
ADAM9	2.84e-14	0.531159
TMC7	2.9e-14	0.530997
SULF1	3.2e-14	0.530235
SMURF1	3.28e-14	0.530051
KLF7	3.35e-14	0.529876
CRABP2	3.47e-14	0.529607
NET1	4.02e-14	0.528479
ITGB6	4.29e-14	0.527987
TTYH3	4.41e-14	0.527775
LIF	4.45e-14	0.527713
RALA	4.86e-14	0.527033
PIAS3	5e-14	0.526807
CTHRC1	5.16e-14	0.526566
ABTB2	5.68e-14	0.525822
LGALS3	5.89e-14	0.525538
SULF2	5.94e-14	0.525474
IBSP	5.96e-14	0.525442
IL1A	6e-14	0.525399
JOSD1	6.13e-14	0.525232
IFI27	6.14e-14	0.525209
FRMD5	6.64e-14	0.524612
ITGB4	6.93e-14	0.524271
LOC541471	6.97e-14	0.524224
PVRL4	7.06e-14	0.524134
UNC5B	7.19e-14	0.523991
CD109	7.24e-14	0.523935
MUC4	7.62e-14	0.523538
RUNX1	7.87e-14	0.523286
PLK3	7.88e-14	0.523268
MMP13	8.06e-14	0.523098
FAM129B	9.16e-14	0.522094
NRP2	9.37e-14	0.521915
COL1A2	1.01e-13	0.521344
COL8A2	1.01e-13	0.521297
GPX8	1.02e-13	0.521241
TES	1.03e-13	0.521171
KCNN4	1.08e-13	0.520774
DUSP7	1.11e-13	0.520593
TMEM40	1.13e-13	0.520446
S100P	1.17e-13	0.520152
TMEM92	1.29e-13	0.519407
IL1RN	1.3e-13	0.51936
RHBDF1	1.32e-13	0.5192
PGM2L1	1.33e-13	0.519137
TNFRSF21	1.4e-13	0.51874
TEAD3	1.45e-13	0.518445
ELOVL1	1.46e-13	0.518438
KIF26B	1.48e-13	0.518314
CAPN2	1.49e-13	0.518277
PHLDA2	1.57e-13	0.517846
BMP1	1.62e-13	0.517602
KRT7	1.86e-13	0.516501
NDE1	1.9e-13	0.516301
ENTHD1	1.92e-13	0.516227
ARF4	1.95e-13	0.516112
CNN2	1.99e-13	0.515926
DPY19L1	2e-13	0.515897
PMAIP1	2.1e-13	0.515502
AEBP1	2.16e-13	0.515276
PPP1R15A	2.18e-13	0.515211
CALU	2.19e-13	0.515188
CALB2	2.22e-13	0.515073
FOSL2	2.26e-13	0.514908
COL5A2	2.28e-13	0.514836
SLC11A1	2.39e-13	0.514472
ITPRIP	2.44e-13	0.514297
WDFY1	2.54e-13	0.513984
COL12A1	2.59e-13	0.513817
ACVR1	2.81e-13	0.513174
OASL	2.9e-13	0.512913
VDR	2.92e-13	0.512856
ELF4	2.98e-13	0.512705
VASP	3.01e-13	0.512609
TBX15	3.05e-13	0.512496
SLCO4A1	3.06e-13	0.512476
RIPK2	3.06e-13	0.512469
C1orf170	3.19e-13	0.512146
INF2	3.2e-13	0.512126
H1F0	3.26e-13	0.511967
WNT7B	3.33e-13	0.511805
SBNO2	3.33e-13	0.511796
CHMP2B	3.38e-13	0.511669
PIGA	3.42e-13	0.511568
MPZL2	3.46e-13	0.511484
TNFRSF10A	3.67e-13	0.511014
IGLON5	3.74e-13	0.510861
RAI14	3.99e-13	0.510329
ULBP2	4.04e-13	0.510224
KIF23	4.04e-13	0.510222
LANCL3	4.1e-13	0.510097
RPSAP52	4.15e-13	0.510006
PDCD10	4.18e-13	0.509953
RRAS	4.18e-13	0.509944
MICAL2	4.2e-13	0.509901
DIAPH1	4.21e-13	0.509877
TNKS1BP1	4.36e-13	0.509603
ACTBL2	4.42e-13	0.509483
FMN1	4.49e-13	0.509353
PLA2R1	4.69e-13	0.509005
IGFL3	4.94e-13	0.508575
MYD88	5e-13	0.508477
METTL11B	5.05e-13	0.508396
TRIM59	5.05e-13	0.508395
B4GALT1	5.43e-13	0.507797
CREG2	5.56e-13	0.507606
ACTL6A	5.61e-13	0.507527
PTPN14	5.75e-13	0.507333
C1orf113	6.14e-13	0.506788
ANXA3	6.25e-13	0.50664
LRRC15	6.45e-13	0.506384
TMEM159	6.55e-13	0.506254
MYH9	6.64e-13	0.506137
CGB7	6.73e-13	0.506032
PKD1L2	6.84e-13	0.5059
ZDHHC7	7.06e-13	0.505638
NOD2	7.07e-13	0.50562
FA2H	7.26e-13	0.505402
TACSTD2	7.35e-13	0.505299
PSEN1	7.44e-13	0.505197
RHOA	7.66e-13	0.504953
HS3ST1	7.8e-13	0.50481
ZFP36L1	8.09e-13	0.504504
PTHLH	8.83e-13	0.503772
SLC44A1	9.17e-13	0.503461
AMIGO2	9.22e-13	0.503417
SOX4	9.25e-13	0.503388
ASPH	9.45e-13	0.503206
CST6	9.63e-13	0.503049
RPE	9.79e-13	0.502912
POSTN	1.03e-12	0.502492
LY6E	1.12e-12	0.501762
S100A6	1.13e-12	0.501687
OPN3	1.2e-12	0.501213
PRSS22	1.22e-12	0.501098
ANTXR2	1.22e-12	0.501067
LIMK1	1.22e-12	0.501057
ST8SIA2	1.24e-12	0.500948
